# Supplementary material for: Design, Synthesis and In Vitro Evaluation of Spirooxindole-Based Phenylsulfonyl Moiety as a Candidate Anti-SAR-CoV-2 and MERS-CoV-2 with the Implementation of Combination Studies
Source: Int J Mol Sci. 2022 Oct 6;23(19):11861. doi: 10.3390/ijms231911861 (PMC9569468; doi:10.3390/ijms231911861)
Supplement: Supplementary file 1 [file ijms-23-11861-s001.zip]

Archive with 1 entries (1 files):
- ijms-1924985-supplementary.pdf
